# Supplementary material for: An 8-week injury prevention exercise program combined with change-of-direction technique training limits movement patterns associated with anterior cruciate ligament injury risk
Source: Sci Rep. 2024 Feb 7;14:3115. doi: 10.1038/s41598-024-53640-w (PMC10850483; doi:10.1038/s41598-024-53640-w)
Supplement: Supplementary file 3 — Supplementary Information 3. [file 41598_2024_53640_MOESM3_ESM.xlsx]

## Sheet: Generic component (FIFA11+)
Supplementary Table 1 - Part 1: Training components and specifications of the generic FIFA11+ component of the neuromuscular training intervention
FIFA11+ Running	Training goals	Specification	Instructions	Technique cues	Required equipment	Training intensity (low, mod, high)	Training volume (nr. of jumps)	Training volume (nr. of CODs)	Training volume (nr. of decelerations)	Training volume (distance, m)	Time required (min)
Straight	- Raise body temperature - Active stretching with focus on hip mobility - Control maintaing neutral lumbopelvic and trunk posture - Practice FP leg alignment during controlled jumping and landing	4 x 30 m, back and forth	Slow to moderate speed, slightly faster on the way back	Upright trunk, straight leg alignment	12 cones	low	0	0	0	240	2.5
Hip out		2 x 30 m, run back	Moderate speed, perform hip out at each cone	Upright trunk and level pelvis, straight frontal plane (FP) leg alignment	12 cones	low	0	0	10	120	1.5
Hip in		2 x 30 m, run back	Moderate speed, perform hip in at each cone	Upright trunk and level pelvis, straight FP leg alignment, slight knee/hip flexion	12 cones	low	0	0	10	120	1.5
Jumping with shoulder contact		2 x 30 m, run back	Moderate speed, perform double-leg jump at each cone	Cushion the landing', 'make minimal noise' straight FP leg alignment	12 cones	low	10	0	0	120	1.5
						low	10	0	20	600	7
FIFA11+ S & B	Training goals	Specification	Instructions	Technique cues	Required equipment	Training intensity (low, mod, high)	Training volume (nr. of jumps)	Training volume (nr. of CODs)	Training volume (nr. of decelerations)	Training volume (distance)	Time of segment
Plank	- Improve core muscle isometric strength	2 x 30 sec, 15 sec rest	L1: Hold, L2: Alternate legs, L3: Hold one-legged	Straight line from feet to head, elbows vertically under shoulder, keep level pelvis, pull elbows and toes toward each other	ca. 10 mats	moderate	0	0	0	0	2
Side Plank		2 x 30 sec each side, no rest	L1: on knee, L2: on feet, L3: Lift leg dynamically	Straight line from upper foot to hip and shoulder, elbow vertically under shoulder, straight line when viewed from top	ca. 10 mats	moderate to high	0	0	0	0	2
Squats	- Improve knee and hip extensor strength - Improve postural control - Practice FP leg alignment	2 x 30 sec (or 10-12 reps each side), 15 sec rest	L1: bipedal squats + toe raise, L2: lunges, L3: single-leg squat (Partner up with team mate) hard option: pistol squat	Keep knee behind/over toes, Upright trunk and level pelvis, straight FP leg alignment	n.a.	moderate	0	0	0	0	2
Nordic Hamstring	- Improve hamstring eccentric strength	one set on both legs	L1: 3-5 reps, L2: 7-10 reps, Partner up with team mate	partner pushes down on lower legs, foot soles point up, Head, trunk, hips, and thighs in one line (FP)	ca. 10 mats	moderate to high	0	0	0	0	2
Single-leg stance	- Improve postural control during single-leg tasks	2 x 30 sec, each side, no rest	(L1 too easy), L2: pass ball, L3: challenge balance other option: single-leg dead lifts	Upright trunk and level pelvis, straight FP leg alignment, slight knee/hip flexion, weight on forefoot	balls / other objects for passing ca. 10	moderate	0	0	0	0	2
For strength & balance, participants advanced from L1 to L3 throughout the 8 weeks of training						moderate	0	0	0	0	10
Supplementary File for Article:
An 8-week injury prevention exercise program combined with change-of-direction technique training reduces change-of-direction knee joint loading without compromising performance

## Sheet: COD component
Supplementary Table 1 - Part 2: Training components and specifications of the change-of-direction technique modification component of the neuromuscular training intervention
Week 1+2	Training goals	Specification	Instructions	Technique cues	Required equipment	Training intensity (% of perceived max)	Training volume (nr. of jumps)	Training volume (nr. of CODs)	Training volume (nr. of decelerations)	Training volume (distance)	Time of segment
Side-skips (side-shuffle)	- Get familiar with lateral movements and CODs	3 x 15 m each direction, 15 sec rest in between	Shuffle 15 m back and forth, going from 60 to 80 to 100% from rep 1-3, perform side-cut to change direction	Flexion in knees and hips, forward trunk lean, "drop hips", "cushion and push" during side-cut	12 cones	60-100%	0	3	0	90	3.5
Double-leg side hops	- Practice to direct GRF during short ground contact phases	3 sets each direction, 15 sec rest	Perform quick jumps according to a square (about 1x1m) Partner up with team mate	Short ground contact, slight flexion in knees and hips, straight frontal plane (FP= leg alignment, "steer with upper body"	12 cones	0.75	24	0	0	0	3.5
5m forward deceleration	- Practice deceleration - Improve deceleration capacity (eccentric power)	5 reps each leg, alternate legs	5m run up and then decelerate to a single-leg stance on either the left or right leg, walk back Partner up with team mate	"Slam on the brakes", use slight backward trunk lean and knee flexion, straight FP leg alignment, neutral foot position	12 cones	50-75%	0	0	10	50	2
5m acceleration to side-steps	- Practice to re-orient trunk and pelvis during COD and experience different modes of locomotion	2 reps at 20,40,60 deg each leg	5m run up and then quick turn (rotate around vertical body axis) to a side-shuffle position for a few steps, then decelerate, perform one rep with clock-wise turn and one rep wit anti- clockwise turn for each angle, walk back	"Slam on the brakes", quick upper body turn, "drop hips" for side steps	12 cones	50-75%	0	12	12	120	4
5m acceleration to 135 deg COD	- Get familiar with steeper COD angles and re-acceleration	5 reps each leg	5m run up and then perform 135 deg COD, short exit acceleration, walk to other station for reps on other leg	"Slam on the brakes", "face the intended direction of travel", "cushion and push", "steer with upper body", "punch the ground away", avoid inside collapse of knee	12 cones	50% approach, 50-100% exit (first few with lower int.)	0	10	0	100	3
						moderate to high	24	25	22	360	16
Week 3+4	Training goals	Specification	Instructions	Technique cues	Required equipment	Training intensity (% of perceived max)	Training volume (nr. of jumps)	Training volume (nr. of CODs)	Training volume (nr. of decelerations)	Training volume (distance)	Time of segment
Skate jumps	- Improve ability to absorb energy during lateral single-leg landings	3 x 8 reps 15 sec rest in between	Perform lateral single-leg jumps and landings from left to right; controlled landings (no SSC)	"Suck up the ground with your feet", "Cushion", "Squeeze your butt", straight FP leg alignment	n.a.	60-80%	24	0	0	0	3
Drop jumps	- Improved use of the stretch- shortening cycle (reactive strength)	3 x 4 reps 15 sec in between sets	Perform bilateral drop jumps from a height of 30-40 cm Partner up with team mate	Short ground contact, slight flexion in knees and hips, straight FP leg alignment, "Push the ground away"	ca. 10 boxes	1	12	0	0	0	3
5m forward deceleration	- Practice deceleration - Improve deceleration capacity (eccentric power)	5 reps each leg, alternate legs	5m run up and then decelerate to a single-leg stance on either the left or right leg, walk back Partner up with team mate	"Slam on the brakes", use slight backward trunk lean and knee flexion, straight FP leg alignment, neutral foot position	12 cones	0.75	0	0	10	50	2
5m acceleration to side-steps	- Practice to re-orient trunk and pelvis during COD and experience different modes of locomotion	2 reps at 40,60,90 deg each leg	5m run up and then quick turn to a side-stepping position for a few steps, then decelerate, turn clock-wise and anti-clockwise, walk back	"Slam on the brakes", quick upper body turn, "drop hips" for side steps	12 cones	0.75	0	12	12	120	4
Zig-zag runs	- Practice maximal speed pre- planned COD drills	3 reps, walk back	run with 45 & 90 deg cuts (no turns), going from 75% to 100% and 100%, potentially race the partner	"Slam on the brakes", "face the intended direction of travel", "cushion and push", "steer with upper body", "punch the ground away", avoid inside collapse of knee	12 cones	1	0	18	0	120	3
						high	36	30	22	290	15
Week 5+6	Training goals	Specification	Instructions	Technique cues	Required equipment	Training intensity (% of perceived max)	Training volume (nr. of jumps)	Training volume (nr. of CODs)	Training volume (nr. of decelerations)	Training volume (distance)	Time of segment
Skate jumps	- Improve ability to absorb energy during lateral single-leg landings	3 x 8 reps 15 sec rest in between	Perform lateral single-leg jumps and landings from left to right; controlled landings (no SSC)	"Suck up the ground with your feet", "Cushion", "Squeeze your butt", straight FP leg alignment	n.a.	60-80%	24	0	0	0	3
Drop jumps + 45deg cut (anticipated)	- Improve reactive strength - Practice pre-planned jump-stop-cut	3 x 4 reps (2 left / 2 right) 15 sec in between sets	Perform bilateral drop jumps from a height of 30-40 cm After drop jump, perform a 45 deg cut and accelerate for a few steps at an intensity of about 80% Partner up with team mate	Short ground contact, slight flexion in knees and hips, straight FP leg alignment, "Push the ground away", "Face the intended direction of travel"	ca. 10 boxes	1	12	12	0	60	3
5m forward to deceleration OR 135 deg COD (unanticipated)	- Practice deceleration and body re-orientation in an uncertain environment	6 reps each leg, alternate legs	5m run up and then react to signal from partner to decelerate as quickly as possible or perform a 135 deg COD (80% int.) Team mate gives signal	"Slam on the brakes", use slight backward trunk lean and knee flexion, straight FP leg alignment, neutral foot position	12 cones	0.8	0	6	6	100	5
L-drill	- Practice maximal speed pre- planned COD drills	4 reps, walk back	perfrom L-drill (90 and 180 deg CODs), going from 75% to 100%, potentially race the team mate	"Slam on the brakes", "face the intended direction of travel", "cushion and push", "steer with upper body", "punch the ground away", avoid inside collapse of knee	12 cones	1	0	20	0	120	5
						high	36	38	6	280	16
Week 7+8	Training goals	Specification	Instructions	Technique cues	Required equipment	Training intensity (% of perceived max)	Training volume (nr. of jumps)	Training volume (nr. of CODs)	Training volume (nr. of decelerations)	Training volume (distance)	Time of segment
Side-shuffle "against" team mate	- Improve hip abductor explosive strength and unexpected CODs	3 x 30 m walk back	Shadow team mate who shuffles along a 30m distance while intermittently performing 180 deg side cuts, go from 75% to 100%	Slight flexion in knees and hips, forward trunk lean, "drop hips", "cushion and push" during side-cut	12 cones	75% - 100%	0	10	0	150	3
Drop jumps + 45deg cut (unanticipated)	- Improve reactive strength - Practice unplanned jump-stop-cut	3 x 4 reps (2 left / 2 right) 15 sec in between sets	Perform bilateral drop jumps from a height of 30-40 cm After drop jump, perform a 45 deg cut and accelerate for a few steps at an intensity of about 80% Team mate gives signal	Short ground contact, slight flexion in knees and hips, straight FP leg alignment, "Push the ground away", "Face the intended direction of travel"	ca. 10 boxes	1	12	12	0	60	3
5m forward to deceleration OR 135 deg COD (unanticipated)	- Practice deceleration and body re-orientation in an uncertain environment	6 reps each leg, alternate legs	5m run up and then react to signal from partner to decelerate as quickly as possible or perform a 135 deg COD (80% int.) Team mate gives signal	"Slam on the brakes", use slight backward trunk lean and knee flexion, straight FP leg alignment, neutral foot position	12 cones	0.8	0	6	6	50	5
X-drill	- Practice maximal speed unplanned COD drills with different angles	6 reps, walk back	Follow team mate while he/she performs two cuts/turns in a square; first sub-maximal, five maximal reps	"Slam on the brakes", "face the intended direction of travel", "cushion and push", "steer with upper body", "punch the ground away", avoid inside collapse of knee	12 cones	1	0	12	0	120	5
						high	12	40	6	380	16
Supplementary File for Article:
An 8-week injury prevention exercise program combined with change-of-direction technique training reduces change-of-direction knee joint loading without compromising performance

## Sheet: Sprint component
Supplementary Table 1 - Part 3: Training components and specifications of the linear sprint component of the neuromuscular training intervention
Week 1+2	Training goals	Specification	Instructions	Technique cues	Required equipment	Training intensity (% of perceived max)	Training volume (nr. of jumps)	Training volume (nr. of CODs)	Training volume (nr. of decelerations)	Training volume (distance)	Time of segment
A-Skip	sprinting drill, improve leg coordination and running technique	3 x 15 m, active rest (walking back)	Stand at hip width, raise one leg to hip height while skipping on forefoot of the other leg, hit the ground below CoM silmutaneously with both feet, continue alternating sides while moving forward, arms '90s'	Stable upright trunk, avoid any rotation, short ground contacts	12 cones	50-75%	0	0	0	45	3
Skipping	Practice footwork (ankle; SSC calf)	3 x 15 m, active rest (walking back)	Raise legs alternately to about 90° of hip and knee flexion with reciprocal arm action	Short ground contact, keep upper body stable (core stability), ground contact only with forefoot	12 cones	0.8	0	0	0	45	1.5
CMJs	Explosive lower-body power	3 x 4 reps, 5-10 s between reps	Stand at hip width, lower into squat-position and quickly reverse motion and explosivley jump to maximum height	don't pause in squat position, reach full extension in the hip, knee, and ankle joints; jump vertically (land in the same position)	n.a.	80 - 100 %	12	0	0	0	3
Sprints	Practice acceleration phase and proper sprinting mechanics	3 x 3 x 10 m, active rest (walking back)	Accelerate from standing position and perform 10 m sprint, then declerate and walk back	lean trunk forward, start with smaller and fast steps, then increasingly pull up the knees (build up momentum), "90s" arms, hip, knee and ankle (dorsiflexion); use arms: swing them closly alongside the body (produce momentum only in running direction), keep trunk stable	12 cones	first set submax. (75%) to 100 %	0	0	0	90	5
						moderate to high	12	0	0	180	12.5
Week 3+4	Training goals	Specification	Instructions	Technique cues	Required equipment	Training intensity (% of perceived max)	Training volume (nr. of jumps)	Training volume (nr. of CODs)	Training volume (nr. of decelerations)	Training volume (distance)	Time of segment
Single-arm alternate leg bound	Improve stability in SSC with increased impact, reactive strength	4 x 15 m, active rest (walking back)	Push off one foot and bring other leg forward during push-off to a position, where the thigh is paralell to the ground, knee at 90°, cover a great a distance as possible with each stride	stable trunk, maintain forward lean, "exaggeration of running gait", knee high and toes up (dorsiflexion), ground contact under COM, cover as much distance as possible, "stay tall",	12 cones	50 - 75 %	0	0	0	60	2
Standing long jump	Improve explosive lower body strength	4 x 5 reps 15 sec in between sets	Lower body from upright position by bending hip, knees and ankles, swing arms forward with simultaneous extension of the legs down to the toes	don't pause in squat position, reach full extension in the hip, knee, and ankle joints, straight line from head to ankles at takeoff, strong forward lean	n.a.	1	20	0	0	0	3
Wall drives	Practice sprinting technique, quick push-of and whole body stability	2 x (1-2-3-4-3-2-1) reps, 1 min rest	lean forward with your whole body with the hands on a wall, raise one knee into a 90/90 position, alternate legs (see reps) as fast as possible and stabilize on one leg again in starting position	stabilize movement in trunk, only legs are moving, 'fast legs' from full extension in hip to 90/90 position, quick movement in ankels	a wall	0.8	32	0	0	0	3
Sprinting	Practice acceleration phase and proper sprinting mechanics	3 sets x 4 reps x 10m	Accelerate from standing position and perform 10 m sprint, then declerate and walk back	lean trunk forward, start with smaller and fast steps, then increasingly pull up the knees (build up momentum), "90s" arms, hip, knee and ankle (dorsiflexion); use arms: swing them closly alongside the body (produce momentum only in running direction), keep trunk stable	12 cones	first set submax. (75%) to 100 %	0	0	0	120	5
						high	52	0	0	180	13
Week 5+6	Training goals	Specification	Instructions	Technique cues	Required equipment	Training intensity (% of perceived max)	Training volume (nr. of jumps)	Training volume (nr. of CODs)	Training volume (nr. of decelerations)	Training volume (distance)	Time of segment
B-Skip	Improve ground contact and sprinting technique	2 x 3 x 15 m active rest	Pull up one knee to 90s position, extend the knee and pull the leg down. Ground contact with forefoot and push off in forward direction, keep the othe leg straight.	"drive the foot back into the ground", dorsiflexion of the foot, ground contact under COM, maintain forward lean of trunk, "stay tall"	12 cones	50 -75%	0	0	0	90	5
Single-leg ankle hop	Improve reactive push-off at the ankle	3 x 5 reps each leg	start standing on one leg and perform 5 vertical jumps with short ground contact	keep trunk upright, straight leg allignment (knee!), stability in the hip, only slight flexion in the knee	n.a.	0.8	30	0	0	0	3
Double-leg hurdle (tuck) jumps	Reactive strength, hip and knee flexion for better sprinting technique	3 x 5 hurdles	start with CM and jump over hurdle, immediately jump over next hurdle with max. short ground contact	Short ground contact, ground contact with forefoot, maintain forward lean, ground contact under COM	2 x 4 hurdles	0.8	15	0	0	0	1.5
Sprinting	Practice acceleration phase and proper sprinting mechanics	3 sets x 3 reps x 15 m	Accelerate from standing position and perform 15 m sprint, then declerate and walk back	lean trunk forward, start with smaller and fast steps, then increasingly pull up the knees (build up momentum), "90s" arms, hip, knee and ankle (dorsiflexion); use arms: swing them closly alongside the body (produce momentum only in running direction), keep trunk stable	12 cones	first set submax. (75%) to 100 %	0	0	6	135	6
						high	45	0	6	225	15.5
Week 7+8	Training goals	Specification	Instructions	Technique cues	Required equipment	Training intensity (% of perceived max)	Training volume (nr. of jumps)	Training volume (nr. of CODs)	Training volume (nr. of decelerations)	Training volume (distance)	Time of segment
Soldier Skip	Improve ground contact and forward push-off	2 x 3 x 15 m active rest	Skipping with legs kept straight in front of the body and fast forward push-off	"drive the foot back into the ground", dorsiflexion of the foot, ground contact under COM, maintain forward lean of trunk, "stay tall"	12 cones	60-80%	0	0	0	90	2
Knee Jumps	Improve explosiveness, especially in frontal muscular chain	4 x 4 reps	start from a kneeling position, create momentum with the arms and jump up onto both feet silmutaneously	explosive hip flexion, make yourself tall	-	1	16	0	0	0	5
Single-leg hop (bound)	Improve reactive strength, whole body stability	4 x 4 reps (2 left / 2 right), 10 m 15 sec in between sets	Start standing on one foot, other foot is held in a stationary position with knee flexed, jump forward while knee of other leg swings forward, land on same foot and immediatly push-off again	stable trunk!, maintain forward lean, (no leaning sidewards), short ground contact under COM, cover as much distance as possible, "stay tall"	12 cones	80-100%	16	0	0	80	3
Sprinting	Practice acceleration phase and proper sprinting mechanics	3 x 3 reps x 20 m	Accelerate from standing position and perform 15 m sprint, then declerate and walk back	lean trunk forward, start with smaller and fast steps, then increasingly pull up the knees (build up momentum), "90s" arms, hip, knee and ankle (dorsiflexion); use arms: swing them closly alongside the body (produce momentum only in running direction), keep trunk stable	12 cones	first set submax. (75%) to 100%	0	6	6	180	6
						high	32	6	6	350	16
Supplementary File for Article:
An 8-week injury prevention exercise program combined with change-of-direction technique training reduces change-of-direction knee joint loading without compromising performance
